# Supplementary material for: Design, Synthesis, and Biochemical and Biological Evaluation of Novel 7-Deazapurine Cyclic Dinucleotide Analogues as STING Receptor Agonists
Source: J Med Chem. 2022 Oct 6;65(20):14082–103. doi: 10.1021/acs.jmedchem.2c01305 (PMC9620234; doi:10.1021/acs.jmedchem.2c01305)
Supplement: Supplementary file 2 — jm2c01305_si_002.csv [file jm2c01305_si_002.csv]

Compound_ID	SMILES	DSF wtSTING deltaTm (oC)	Digitonin Assay wtSTING EC50 (µM)	Digitonin Assay HAQ STING EC50 (µM)	Digitonin Assay REF STING EC50 (µM)	Digitonin Assay AQ STING EC50 (µM)	Digitonin Assay Q STING EC50 (µM)	Standard Assay wtSTING EC50 (µM)
4b	O[C@H]1[C@H]([C@@H](O[C@@H]1COP(O[C@H]2[C@H]([C@@H](O[C@@H]2CO3)N4C=NC5=C4N=CN=C5N)O)(O)=O)N(C6=C7C(NC(N)=N6)=O)C=C7C)OP3(O)=O	3.3	3.01	1.38	13.34	1.37	2.54	>150
5a	O[C@H]1[C@H]([C@@H](O[C@@H]1COP(O[C@H]2[C@H]([C@@H](O[C@@H]2CO3)N(C4=C5C(N)=NC=N4)C=C5I)O)(O)=O)N6C=NC7=C6N=C(N)NC7=O)OP3(O)=O	8.3	0.066	0.127	2.48	0.097	2.30	>150
5b	O[C@H]1[C@H]([C@@H](O[C@@H]1COP(O[C@H]2[C@H]([C@@H](O[C@@H]2CO3)N(C4=C5C(N)=NC=N4)C=C5C)O)(O)=O)N6C=NC7=C6N=C(N)NC7=O)OP3(O)=O	11.5	0.009	0.082	0.189	0.080	0.275	31.30
5c	O[C@H]1[C@H]([C@@H](O[C@@H]1COP(O[C@H]2[C@H]([C@@H](O[C@@H]2CO3)N(C4=C5C(N)=NC=N4)C=C5C6CC6)O)(O)=O)N7C=NC8=C7N=C(N)NC8=O)OP3(O)=O	10.8	0.064	0.403	0.379	0.291	0.302	>150
5d	O[C@H]1[C@H]([C@@H](O[C@@H]1COP(O[C@H]2[C@H]([C@@H](O[C@@H]2CO3)N(C4=C5C(N)=NC=N4)C=C5C#C)O)(O)=O)N6C=NC7=C6N=C(N)NC7=O)OP3(O)=O	8.7	0.020	0.132	1.09	0.111	0.885	>150
5e	O[C@H]1[C@H]([C@@H](O[C@@H]1COP(O[C@H]2[C@H]([C@@H](O[C@@H]2CO3)N(C4=C5C(N)=NC=N4)C=C5C#CCCC)O)(O)=O)N6C=NC7=C6N=C(N)NC7=O)OP3(O)=O	6.7	0.116	0.243	6.77	0.181	2.71	112.9
5f	O[C@H]1[C@H]([C@@H](O[C@@H]1COP(O[C@H]2[C@H]([C@@H](O[C@@H]2CO3)N(C4=C5C(N)=NC=N4)C=C5C6=CC=CC=C6)O)(O)=O)N7C=NC8=C7N=C(N)NC8=O)OP3(O)=O	8.1	0.063	0.385	5.90	0.307	1.70	40.7
5g	O[C@H]1[C@H]([C@@H](O[C@@H]1COP(O[C@H]2[C@H]([C@@H](O[C@@H]2CO3)N(C4=C5C(N)=NC=N4)C=C5C6=CC7=C(C=C6)C=CC=C7)O)(O)=O)N8C=NC9=C8N=C(N)NC9=O)OP3(O)=O	14.4	0.048	0.695	1.40	0.550	0.700	7.63
5h	O[C@H]1[C@H]([C@@H](O[C@@H]1COP(O[C@H]2[C@H]([C@@H](O[C@@H]2CO3)N(C4=C5C(N)=NC=N4)C=C5C6=C7C=CC=CC7=CC=C6)O)(O)=O)N8C=NC9=C8N=C(N)NC9=O)OP3(O)=O	4.4	1.10	0.497	18.90	0.470	7.23	42.45
5i	O[C@H]1[C@H]([C@@H](O[C@@H]1COP(O[C@H]2[C@H]([C@@H](O[C@@H]2CO3)N(C4=C5C(N)=NC=N4)C=C5C6=C7C=CC=C8CCC(C=C6)=C78)O)(O)=O)N9C=NC%10=C9N=C(N)NC%10=O)OP3(O)=O	2.5	1.16	1.63	>45	1.53	35.85	>150
5j	O[C@H]1[C@H]([C@@H](O[C@@H]1COP(O[C@H]2[C@H]([C@@H](O[C@@H]2CO3)N(C4=C5C(N)=NC=N4)C=C5C6=C7C=CC=CC7=C8C=CC=CC8=C6)O)(O)=O)N9C=NC%10=C9N=C(N)NC%10=O)OP3(O)=O	4.4	0.061	0.900	>45	1.40	>45	65.45
5k	O[C@H]1[C@H]([C@@H](O[C@@H]1COP(O[C@H]2[C@H]([C@@H](O[C@@H]2CO3)N(C4=C5C(N)=NC=N4)C=C5C6=CC=C(C=C6)C7=CC=CC=C7)O)(O)=O)N8C=NC9=C8N=C(N)NC9=O)OP3(O)=O	12.3	0.013	0.173	0.346	0.092	0.235	2.95
5l	O[C@H]1[C@H]([C@@H](O[C@@H]1COP(O[C@H]2[C@H]([C@@H](O[C@@H]2CO3)N(C4=C5C(N)=NC=N4)C=C5C6=CC=C(C=C6)C7=CC8=C(C=C7)C=CC=C8)O)(O)=O)N9C=NC%10=C9N=C(N)NC%10=O)OP3(O)=O	13.0	0.032	0.132	1.00	0.160	0.950	3.06
5m	O[C@H]1[C@H]([C@@H](O[C@@H]1COP(O[C@H]2[C@H]([C@@H](O[C@@H]2CO3)N(C4=C5C(N)=NC=N4)C=C5C6=CC=C(C=C6)COC7=CC=CC8=C7C=CC=C8)O)(O)=O)N9C=NC%10=C9N=C(N)NC%10=O)OP3(O)=O	13.1	0.043	0.113	1.75	0.095	1.29	2.58
5n	O[C@H]1[C@H]([C@@H](O[C@@H]1COP(O[C@H]2[C@H]([C@@H](O[C@@H]2CO3)N(C4=C5C(N)=NC=N4)C=C5C6=CC=CO6)O)(O)=O)N7C=NC8=C7N=C(N)NC8=O)OP3(O)=O	8.9	0.025	0.163	0.816	0.115	0.469	41.30
5o	O[C@H]1[C@H]([C@@H](O[C@@H]1COP(O[C@H]2[C@H]([C@@H](O[C@@H]2CO3)N(C4=C5C(N)=NC=N4)C=C5C6=CC=CS6)O)(O)=O)N7C=NC8=C7N=C(N)NC8=O)OP3(O)=O	9.8	0.028	0.174	0.647	0.184	1.85	27.30
5p	O[C@H]1[C@H]([C@@H](O[C@@H]1COP(O[C@H]2[C@H]([C@@H](O[C@@H]2CO3)N(C4=C5C(N)=NC=N4)C=C5C6=CC7=C(C=CC=C7)O6)O)(O)=O)N8C=NC9=C8N=C(N)NC9=O)OP3(O)=O	12.1	0.076	0.060	0.334	0.085	0.176	10.94
5q	O[C@H]1[C@H]([C@@H](O[C@@H]1COP(O[C@H]2[C@H]([C@@H](O[C@@H]2CO3)N(C4=C5C(N)=NC=N4)C=C5C6=CC7=C(C=CC=C7)S6)O)(O)=O)N8C=NC9=C8N=C(N)NC9=O)OP3(O)=O	13.5	0.035	0.195	0.350	0.330	0.250	8.69
5r	O[C@H]1[C@H]([C@@H](O[C@@H]1COP(O[C@H]2[C@H]([C@@H](O[C@@H]2CO3)N(C4=C5C(N)=NC=N4)C=C5C6=CC=CC7=C6OC8=C7C=CC=C8)O)(O)=O)N9C=NC%10=C9N=C(N)NC%10=O)OP3(O)=O	7.1	0.367	0.503	8.97	0.869	7.07	19.10
6f	O[C@H]1[C@H]([C@@H](O[C@@H]1COP(O[C@H]2[C@H]([C@@H](O[C@@H]2CO3)N(C4=C5C(N)=NC=N4)C=C5C6=CC=CC=C6)O)(O)=O)N(C7=C8C(NC(N)=N7)=O)C=C8C9=CC=CC=C9)OP3(O)=O	1.0	6.41	9.42	19.49	10.30	0.271	>150
7a	NC1=NC=NC2=C1C(I)=CN2[C@H]3[C@H](O)[C@H](O4)[C@@H](COP(O[C@H]5[C@@H](O)[C@H](N6C=NC7=C6N=C(NC7=O)N)O[C@@H]5COP4(O)=O)(O)=O)O3	4.4	0.101	0.896	>45	0.780	12.85	>150
7f	NC1=NC=NC2=C1C(C3=CC=CC=C3)=CN2[C@H]4[C@H](O)[C@H](O5)[C@@H](COP(O[C@H]6[C@@H](O)[C@H](N(C=N7)C8=C7C(NC(N)=N8)=O)O[C@@H]6COP5(O)=O)(O)=O)O4	5.1	0.110	0.367	10.37	0.280	4.480	>150
8a	NC1=NC=NC2=C1C(I)=CN2[C@H]3[C@H](O)[C@H](O4)[C@@H](COP(O[C@H]5[C@@H](O)[C@H](N(C=C6I)C7=C6C(N)=NC=N7)O[C@@H]5COP4(O)=O)(O)=O)O3	0.5	3.488	>45	>45	>45	>45	>150
8f	NC1=NC=NC2=C1C(C3=CC=CC=C3)=CN2[C@H]4[C@@H]([C@@H]([C@H](O4)COP(O[C@H]5[C@H]([C@@H](O[C@@H]5CO6)N(C7=C8C(N)=NC=N7)C=C8C9=CC=CC=C9)O)(O)=O)OP6(O)=O)O	-0.6	>45	>45	>45	>45	>45	>150
2'3'-cGAMP	O[C@H]1[C@@H](O2)[C@H](N3C=NC4=C3N=C(NC4=O)N)O[C@@H]1COP(O[C@H]5[C@@H](O)[C@H](N6C=NC7=C6N=CN=C7N)O[C@@H]5COP2(O)=O)(O)=O	15.3	0.020	0.021	0.074	0.041	0.048	28.37
3'3'-cGAMP	NC1=NC=NC2=C1N=CN2[C@H]3[C@H](O)[C@H](O4)[C@@H](COP(O[C@H]5[C@@H](O)[C@H](N(C=N6)C7=C6C(NC(N)=N7)=O)O[C@@H]5COP4(O)=O)(O)=O)O3	5.1	0.121	0.123	4.26	0.260	2.06	68.37
2'2'-cGAMP	O[C@H]1[C@@H](O2)[C@H](N(C=N3)C4=C3C(NC(N)=N4)=O)O[C@@H]1COP(O[C@@H]5[C@H](O)[C@@H](COP2(O)=O)O[C@H]5N(C=N6)C7=C6C(N)=NC=N7)(O)=O	2.5	0.260	0.189	59.54	0.173	7.09	>150
